# Supplementary material for: Climate change and intensive land use reduce soil animal biomass via dissimilar pathways
Source: eLife. 2020 Jul 28;9:e54749. doi: 10.7554/eLife.54749 (PMC7386910; doi:10.7554/eLife.54749)
Supplement: Table 1—source data 1. [file elife-54749-table1-data1.csv]

Date	Plot_ID	Subplot	Mainplot	Climate	Landuse	Microarthropods_S	Coll_S	Isot_S	Ento_S	Kati_S	Smin_S	Onyc_S	Hypo_S	Acar_S	Orib_S	Meso_S	Pros_S
fall_2015	1_1	1	1	A	4EM	729.3060345	851.5454545	888.96	792	NA	382	1073.25	NA	537.39	492.7222222	652.25	NA
fall_2015	1_2	2	1	A	1CF	641.083013	656.0304762	896.2	NA	NA	446.4	890.2857143	NA	440.1018182	349.6363636	575.8	NA
fall_2015	1_3	3	1	A	5EP	643.1049107	1072.710938	1007.625	2049	NA	NA	NA	NA	471.2625	466.1351351	534.5	NA
fall_2015	1_4	4	1	A	2OF	532.4758772	571.2884615	981.75	NA	NA	442.5	629.5	NA	441.4933333	411.8095238	597.3333333	NA
fall_2015	1_5	5	1	A	3IM	362.942623	637.875	729.5	NA	NA	NA	663	NA	338.3859649	322.952381	381.6	NA
fall_2015	2_1	6	2	F	3IM	411.46875	819.375	800	1580	323	NA	925	NA	323.0625	298.08	364.7	NA
fall_2015	2_2	7	2	F	5EP	419.0462963	1398.333333	978	NA	NA	318	NA	NA	329.2555556	306.1363636	392.8333333	NA
fall_2015	2_3	8	2	F	2OF	514.8571429	652	869.3333333	NA	NA	271	NA	NA	432.9	428	440.25	NA
fall_2015	2_4	9	2	F	1CF	622.25	829.75	829.75	NA	NA	NA	NA	NA	414.75	402	427.5	NA
fall_2015	2_5	10	2	F	4EM	550.8369231	811.7142857	456	978	NA	NA	948	NA	449.3846154	431.9230769	510.5	NA
fall_2015	3_1	11	3	A	1CF	566.8301887	764.9333333	995.1111111	1125	NA	590.3333333	696.5	NA	442.0263158	453.7307692	416.6666667	NA
fall_2015	3_2	12	3	A	2OF	472.972973	622.2727273	656.4444444	NA	NA	197	937	479.5	402.2307692	399.4	404	NA
fall_2015	3_3	13	3	A	3IM	659.8461538	694.65	772.6785714	474.3333333	NA	431	788	NA	436.0833333	346.1666667	526	NA
fall_2015	3_4	14	3	A	4EM	674.707989	752.8653846	867.1315789	962.1666667	376.4285714	NA	425	NA	406.7406061	341.3555556	504.8181818	NA
fall_2015	3_5	15	3	A	5EP	554.9051056	594.2282609	658	NA	241.5	430	684	NA	447.0105	351.275	492.0625	NA
fall_2015	4_1	16	4	F	1CF	580.6410256	689.75	628.7333333	NA	NA	NA	791.4444444	NA	406.0666667	412.1	394	NA
fall_2015	4_2	17	4	F	2OF	458.6333907	1004.75	894	NA	NA	249	874	NA	421.0609524	409.6984127	480.7142857	NA
fall_2015	4_3	18	4	F	3IM	436.740566	504.28125	1239.25	818	NA	296.25	1159	NA	398.4	375.8157895	521	NA
fall_2015	4_4	19	4	F	4EM	519.1723485	461.1111111	692	NA	NA	448.5454545	691.5	NA	464.3	428.7	535.5	NA
fall_2015	4_5	20	4	F	5EP	690.6372549	984.6041667	1149.666667	NA	NA	NA	709.5	NA	429.3333333	321	483.5	NA
fall_2015	5_1	21	5	A	2OF	478	710.75	714	NA	NA	NA	701	NA	393.3636364	367.2857143	439	NA
fall_2015	5_2	22	5	A	3IM	465.6904762	288	576	NA	NA	568.875	NA	NA	440.5735294	384.125	490.75	NA
fall_2015	5_3	23	5	A	1CF	429.3315018	760.2	576.6666667	NA	NA	NA	1035.5	NA	384.6195426	349.9545455	435.4615385	NA
fall_2015	5_4	24	5	A	5EP	548.2	1063	1088	NA	NA	NA	1038	NA	419.5	369.5	436.1666667	NA
fall_2015	5_5	25	5	A	4EM	499.8333333	477.5555556	614	NA	NA	428.5	NA	489	445.125	421	469.25	NA
fall_2015	6_1	26	5	F	5EP	456.3589744	995	995	NA	NA	NA	NA	NA	358.4242424	206.6666667	415.3333333	NA
fall_2015	6_2	27	5	F	1CF	442.6845238	NA	NA	NA	NA	412	NA	NA	446.3666667	370.75	516.1666667	NA
fall_2015	6_3	28	5	F	4EM	489.1494253	808	808	NA	NA	NA	NA	NA	367.6825397	342.1538462	409.1666667	NA
fall_2015	6_4	29	5	F	2OF	NA	NA	NA	NA	NA	NA	NA	NA	454.3333333	478.5	406	NA
fall_2015	6_5	30	5	F	3IM	499.6720867	566.617284	839.6666667	NA	NA	290	516.1111111	NA	471.78125	377.8181818	521	NA
fall_2015	7_1	31	7	F	2OF	488.4571429	743.4	929.25	NA	NA	317	NA	NA	361.12	344.3043478	554.5	NA
fall_2015	7_2	32	7	F	4EM	472.9829522	849.8181818	857.3333333	NA	NA	572	1051	NA	445.872679	458.1780822	376.3846154	406.2
fall_2015	7_3	33	7	F	5EP	507.0875	733.1818182	893.5714286	NA	NA	NA	905	NA	388.6571429	341.4	506.8	NA
fall_2015	7_4	34	7	F	3IM	400.1761905	230.3333333	691	NA	NA	204.5	NA	NA	403.8994709	321.8235294	543.4285714	NA
fall_2015	7_5	35	7	F	1CF	418.9166667	1137	1137	NA	NA	NA	NA	NA	275.3	188	333.5	NA
fall_2015	8_1	36	8	A	3IM	475.0099548	426.9444444	1393	NA	NA	418	528.25	NA	425.5350172	426.8125	422.3076923	NA
fall_2015	8_2	37	8	A	5EP	397.2428571	588.2727273	632.625	NA	NA	215	705	NA	300.7291667	278.5555556	367.25	NA
fall_2015	8_3	38	8	A	4EM	NA	NA	NA	NA	NA	NA	NA	NA	286.8525499	285.8555195	289	NA
fall_2015	8_4	39	8	A	1CF	459.1071429	489.6666667	747	722	NA	394	NA	NA	437.9906832	440.5	433.2857143	NA
fall_2015	8_5	40	8	A	2OF	872.8947368	1041.642857	1180.363636	NA	NA	NA	533	NA	400.4	337.3333333	495	NA
fall_2015	9_1	41	9	F	4EM	390.6937841	604.0780022	856.0454545	NA	NA	400.5	878.6666667	NA	297.3044727	294.0416729	299.09375	NA
fall_2015	9_2	42	9	F	3IM	511.68	1163.272727	1021	NA	NA	455.5	374.5	NA	402.0758621	348.2222222	490.2	NA
fall_2015	9_3	43	9	F	1CF	569.875	957	957	NA	NA	NA	NA	NA	440.8333333	448	405	NA
fall_2015	9_4	44	9	F	5EP	462.0309524	1415	1015	NA	NA	NA	NA	NA	410.1901042	295.4444444	629.25	NA
fall_2015	9_5	45	9	F	2OF	389.4516129	342	385	NA	NA	404.5	983	NA	366.5185185	356.6666667	401	NA
fall_2015	10_1	46	10	A	5EP	840.0384615	1047.428571	1833	NA	NA	525.5	NA	NA	335.3333333	NA	335.3333333	NA
fall_2015	10_2	47	10	A	4EM	509.1836735	876.5833333	906.6	1227	NA	NA	793.1666667	NA	390.027027	315.7368421	468.4444444	NA
fall_2015	10_3	48	10	A	2OF	564.772906	777.6176471	908.9285714	NA	NA	476.4	494.5	NA	407.1466785	395.2309783	452.8235294	NA
fall_2015	10_4	49	10	A	3IM	493.9279279	671.0888889	759.5454545	NA	NA	NA	427.8333333	NA	373.1363636	381.6	355	NA
fall_2015	10_5	50	10	A	1CF	584	654.25	729.5384615	NA	NA	406	984	NA	463	464.3333333	461.2857143	NA
spring_2016	1_1	1	1	A	4EM	323.4841438	727	727	NA	NA	NA	NA	NA	313.8766234	218.5	385.4090909	NA
spring_2016	1_2	2	1	A	1CF	452.1111111	1506.5	1506.5	NA	NA	NA	NA	NA	341.122807	342.7142857	336.6666667	NA
spring_2016	1_3	3	1	A	5EP	352.2505495	594.8333333	564.25	NA	NA	656	NA	NA	347.3023873	367.4615385	330.9230769	NA
spring_2016	1_4	4	1	A	2OF	481.3	661.6315789	622.5555556	NA	379	NA	819.5	646.5	395.2258065	267.9375	531	NA
spring_2016	1_5	5	1	A	3IM	310.0535714	616	869	NA	363	NA	NA	NA	305.4444444	294.4736842	331.5	NA
spring_2016	2_1	6	2	F	3IM	NA	NA	NA	NA	NA	NA	NA	NA	373.13	297.8	486.125	NA
spring_2016	2_2	7	2	F	5EP	360.7695853	253	NA	NA	253	NA	NA	NA	372.7952381	330.2777778	436.5714286	NA
spring_2016	2_3	8	2	F	2OF	360.787037	501.6666667	496	NA	NA	NA	513	NA	343.1770833	295.1333333	423.25	NA
spring_2016	2_4	9	2	F	1CF	236.827027	335.6666667	349.5	NA	210	NA	406	NA	224.4709677	191.3636364	305.4	NA
spring_2016	2_5	10	2	F	4EM	293.7735043	345	345	NA	NA	NA	NA	NA	291.7244444	289.5714286	294.1111111	298
spring_2016	3_1	11	3	A	1CF	490.6302083	583.8571429	642.6	NA	NA	NA	400	474	418.1203704	337.2727273	545.1666667	NA
spring_2016	3_2	12	3	A	2OF	615.1111111	598.7777778	608.5	NA	NA	NA	548	595	631.4444444	484.8	965.6666667	362
spring_2016	3_3	13	3	A	3IM	361.9375	456	456	NA	NA	NA	NA	NA	356.9868421	333.6551724	432.1666667	NA
spring_2016	3_4	14	3	A	4EM	397.5263158	987.5	1392	NA	583	NA	NA	NA	362.4117647	317.7777778	412.625	NA
spring_2016	3_5	15	3	A	5EP	378.5	647	647	NA	NA	NA	NA	NA	348.6666667	321.7272727	391	NA
spring_2016	4_1	16	4	F	1CF	421.9655172	1595.5	1595.5	NA	NA	NA	NA	NA	335.037037	288.7647059	409.8888889	448
spring_2016	4_2	17	4	F	2OF	406.0625	525.8125	569.75	NA	387	NA	536.4	393	310.5	287.5454545	361	NA
spring_2016	4_3	18	4	F	3IM	292.0852359	1041	1041	NA	NA	NA	NA	NA	281.683642	262.1964286	349.8888889	NA
spring_2016	4_4	19	4	F	4EM	382.7629758	450	NA	NA	NA	NA	NA	450	380.7254902	341.3333333	403.2352941	NA
spring_2016	4_5	20	4	F	5EP	263.4291755	315.25	190.5	NA	651	NA	NA	229	274.8065268	278.7826087	269.0909091	NA
spring_2016	5_1	21	5	A	2OF	484.2307692	597.875	590.5	NA	344	NA	692.3333333	NA	452.8333333	357.3333333	643.8333333	NA
spring_2016	5_2	22	5	A	3IM	477.1904762	681.3333333	380	1284	NA	NA	NA	NA	443.1666667	448.4375	401	NA
spring_2016	5_3	23	5	A	1CF	399.0789474	507.8461538	456.4545455	1153	NA	NA	428	NA	342.52	246.3529412	546.875	NA
spring_2016	5_4	24	5	A	5EP	386.7525253	804	804	NA	NA	NA	NA	NA	377.0490956	348.5238095	404.2777778	NA
spring_2016	5_5	25	5	A	4EM	363.7708333	570.6666667	570.6666667	NA	NA	NA	NA	NA	349.9777778	297.1428571	437	NA
spring_2016	6_1	26	5	F	5EP	380.5208333	212.5	212.5	NA	NA	NA	NA	NA	404.5238095	268.3333333	441.6666667	NA
spring_2016	6_2	27	5	F	1CF	578.5714286	852.6666667	919.625	NA	317	NA	NA	NA	399.4166667	324.7	773	NA
spring_2016	6_3	28	5	F	4EM	426.3	1296	NA	NA	NA	NA	1296	NA	359.4	297.8571429	431.2	NA
spring_2016	6_4	29	5	F	2OF	410.5022222	572.0625	627.0769231	NA	148	NA	NA	426.5	326.4689655	270.4705882	405.8	NA
spring_2016	6_5	30	5	F	3IM	413.8353659	559.5	655.5	NA	NA	NA	NA	463.5	398.0878378	342.7037037	547.625	NA
spring_2016	7_1	31	7	F	2OF	469.9333333	922.3333333	922.3333333	NA	NA	NA	NA	NA	356.8333333	304.6666667	513.3333333	NA
spring_2016	7_2	32	7	F	4EM	404.1052632	333	333	NA	NA	NA	NA	NA	408.0555556	337.9	495.75	NA
spring_2016	7_3	33	7	F	5EP	NA	NA	NA	NA	NA	NA	NA	NA	408.5833333	430.6666667	386.5	NA
spring_2016	7_4	34	7	F	3IM	316.7142857	405.25	405.25	NA	NA	NA	NA	NA	295.8823529	256.2857143	480.6666667	NA
spring_2016	7_5	35	7	F	1CF	372.5833333	187.5	187.5	NA	NA	NA	NA	NA	409.6	278.3333333	465.8571429	NA
spring_2016	8_1	36	8	A	3IM	398.9888889	888	NA	NA	NA	NA	888	NA	382.1264368	319	433.4166667	NA
spring_2016	8_2	37	8	A	5EP	440.32	545.5	545.5	NA	NA	NA	NA	NA	431.173913	406.5833333	458	NA
spring_2016	8_3	38	8	A	4EM	422.0681818	639	639	NA	NA	NA	NA	NA	387.8157895	352.2142857	487.5	NA
spring_2016	8_4	39	8	A	1CF	704.55	928.5	1006.428571	1195	508	NA	537	NA	531.4	298.2	764.6	NA
spring_2016	8_5	40	8	A	2OF	728.6470588	672.4285714	672.1666667	NA	NA	NA	674	NA	768	298.5	1081	NA
spring_2016	9_1	41	9	F	4EM	362.2380952	192	192	NA	NA	NA	NA	NA	380.1578947	286.2727273	509.25	NA
spring_2016	9_2	42	9	F	3IM	482.8666667	778.5	777.8	NA	782	NA	NA	NA	441.5416667	405.0588235	530.1428571	NA
spring_2016	9_3	43	9	F	1CF	811.0357143	619.2857143	831.5	NA	393.3333333	NA	746	NA	1171.357143	323	1312.75	NA
spring_2016	9_4	44	9	F	5EP	483.5902778	504.7272727	747.25	NA	366.1428571	NA	NA	NA	563.9521073	431.6	633.6111111	NA
spring_2016	9_5	45	9	F	2OF	660.7215909	786.5	802.3333333	NA	NA	NA	NA	644	555.90625	307	638.875	NA
spring_2016	10_1	46	10	A	5EP	638.7037037	964.75	1371	637	NA	NA	726.5	757.5	501.4210526	378.1666667	558.3076923	NA
spring_2016	10_2	47	10	A	4EM	412.9473684	499	485.5	814	211	NA	NA	NA	404.0666667	291.2	460.5	NA
spring_2016	10_3	48	10	A	2OF	614.2962963	712.8	608.9090909	1685	313	NA	NA	311	517.25	502.5	532	NA
spring_2016	10_4	49	10	A	3IM	511.9675214	818.7142857	983.2	NA	231	NA	NA	584	461.5404858	427.4782609	513.7692308	NA
spring_2016	10_5	50	10	A	1CF	606.65625	778.5333333	874.6666667	NA	350	NA	776.5	NA	496.1764706	424.1818182	628.1666667	NA
fall_2016	1_1	1	1	A	4EM	317.2567568	731.0588235	660.3333333	888	NA	NA	578.5	NA	193.8421053	170.4375	NA	318.6666667
fall_2016	1_2	2	1	A	1CF	281.1696429	606.5	NA	NA	NA	380	833	NA	270.7596154	196.1704545	962	400
fall_2016	1_3	3	1	A	5EP	221.4615385	255	NA	NA	NA	NA	255	NA	220.8039216	202.173913	782	294.75
fall_2016	1_4	4	1	A	2OF	436.9569892	570.8095238	599.3333333	NA	NA	555	444	NA	421.0416667	300.125	886	439.75
fall_2016	1_5	5	1	A	3IM	255.1604938	672.6666667	NA	NA	801	416	NA	NA	244.0384615	230.2631579	1106	429
fall_2016	2_1	6	2	F	3IM	335.6163961	386.3255208	522.25	NA	523	289.0625	464	NA	220.8940092	180.6130952	815	283
fall_2016	2_2	7	2	F	5EP	344.2162162	959	959	NA	NA	NA	NA	NA	327.1388889	273.08	683.3333333	362.5
fall_2016	2_3	8	2	F	2OF	342.25	493.7307692	352.3333333	966	NA	170.2	859.5	NA	256.2307692	167.3	836	411
fall_2016	2_4	9	2	F	1CF	NA	NA	NA	NA	NA	NA	NA	NA	226.5	202.0909091	371	206
fall_2016	2_5	10	2	F	4EM	371.2449912	701.6521739	729.6363636	789.3333333	NA	336	NA	NA	293.6995182	277.9885185	379.5714286	381.2222222
fall_2016	3_1	11	3	A	1CF	291.4642857	498.6	515	539	450	NA	NA	NA	285.5652174	254.75	NA	491
fall_2016	3_2	12	3	A	2OF	234.0428571	604.625	575.75	NA	633.5	NA	NA	NA	227.0967742	219.3703704	305	253.5
fall_2016	3_3	13	3	A	3IM	331.5693102	465.1548387	485.2	775.4166667	158.6666667	224.8333333	NA	NA	260.6562825	206.1492439	464.6666667	401.8571429
fall_2016	3_4	14	3	A	4EM	315.6568627	414.7857143	NA	617.5	273.5	274	402	NA	278.1081081	216.9583333	458.375	283.2
fall_2016	3_5	15	3	A	5EP	317.9772727	670.5	583.6	773.7777778	423	NA	NA	NA	251.3888889	206.7666667	509.8888889	368.3333333
fall_2016	4_1	16	4	F	1CF	349.3902439	761.1428571	932.6666667	NA	255	NA	754	767	272.1176471	222.7391304	352	416.25
fall_2016	4_2	17	4	F	2OF	NA	NA	NA	NA	NA	NA	NA	NA	248.5833333	229.5714286	NA	275.2
fall_2016	4_3	18	4	F	3IM	389.729128	741.75	NA	2088	503.5	569.5	759	NA	314.6031042	280.6684492	526	460.8
fall_2016	4_4	19	4	F	4EM	414.1394266	589.3106227	562.5384615	821.1666667	461	284	586.5	NA	330.1532366	226.2830189	635.8235294	514.1666667
fall_2016	4_5	20	4	F	5EP	258.8512821	835.3333333	NA	NA	835.3333333	NA	NA	NA	280.4222222	228.1857143	403	499.4
fall_2016	5_1	21	5	A	2OF	NA	NA	NA	NA	NA	NA	NA	NA	481.7142857	265.3333333	875.5	412.5
fall_2016	5_2	22	5	A	3IM	432.8000916	644.179458	1085.6	515.5714286	540.125	245.6666667	586	NA	295.3648881	256.8823529	396.25	317.1428571
fall_2016	5_3	23	5	A	1CF	354.5	506.4	506.4	NA	NA	NA	NA	NA	303.8666667	210	599	315
fall_2016	5_4	24	5	A	5EP	345.6942177	590.5196429	609.7142857	634.4	630	207	NA	566	294.3088235	235.7843137	529.8333333	326
fall_2016	5_5	25	5	A	4EM	353.9915172	630.5714286	642	895.5	590	380	421	NA	330.3468682	240.6419848	458	407.125
fall_2016	6_1	26	5	F	5EP	207.7121212	365	NA	NA	365	NA	NA	NA	217.6031746	210.1833333	NA	366
fall_2016	6_2	27	5	F	1CF	275.030303	862	862	NA	NA	NA	NA	NA	256.6875	231.1818182	284.7777778	565
fall_2016	6_3	28	5	F	4EM	331.2954545	509.05	NA	572.1428571	683.5	201	NA	NA	264.8235294	238.2666667	299.7333333	233.5
fall_2016	6_4	29	5	F	2OF	248.2852564	757.5555556	680.2	1076.5	632	NA	NA	NA	213.3438596	178.6197183	352.9375	242.3333333
fall_2016	6_5	30	5	F	3IM	315.50045	384.2559524	872	NA	710	253.4166667	NA	NA	248.2916186	244.5689331	281.2857143	247
fall_2016	7_1	31	7	F	2OF	NA	NA	NA	NA	NA	NA	NA	NA	256.1904762	228.4285714	305.1666667	351
fall_2016	7_2	32	7	F	4EM	353.4642857	433.6	519.3333333	NA	NA	305	NA	NA	362.5652174	277.75	422.5	156
fall_2016	7_3	33	7	F	5EP	265.6410256	509.8888889	521	497	505.8	NA	NA	NA	276.6666667	272.96	299.25	279
fall_2016	7_4	34	7	F	3IM	283.6139706	656.7142857	NA	1775	513.75	212	555	NA	255.6393443	232.5	530.6	219.3333333
fall_2016	7_5	35	7	F	1CF	328.375	691.5	525	858	NA	NA	NA	NA	207.3333333	163.4	427	NA
fall_2016	8_1	36	8	A	3IM	431.4772727	483.5833333	NA	1286	554.6	285.6	316	NA	411.9375	295.7826087	1002	625
fall_2016	8_2	37	8	A	5EP	371.1848101	812.2	735	1106.666667	629	NA	819.5	NA	321.1536232	262.4888889	370.6923077	502.6
fall_2016	8_3	38	8	A	4EM	279.419898	769.6666667	715.4	1041	NA	NA	NA	NA	247.4472826	225.0493421	447.25	322.7
fall_2016	8_4	39	8	A	1CF	355.6396396	613.7166667	631.5	742.6666667	NA	NA	424	NA	260.0555556	227.95	378.25	316.5
fall_2016	8_5	40	8	A	2OF	365.6315789	461.625	455.1666667	539	423	NA	NA	NA	334.2727273	296.125	436	NA
fall_2016	9_1	41	9	F	4EM	312.1883484	732	557	737.6666667	711	NA	580	NA	292.6911765	265.1448529	569	430
fall_2016	9_2	42	9	F	3IM	310.90625	471.5357143	NA	1413	605.5	187	NA	NA	274.3	240.1463415	511.75	364.4
fall_2016	9_3	43	9	F	1CF	244.1904762	310	NA	NA	NA	NA	310	NA	240.9	228.2777778	354.5	NA
fall_2016	9_4	44	9	F	5EP	291.2114756	488.4962514	576	817.5	387.3333333	235.7647059	543	600	229.9672131	211.8469388	331.2222222	287.6
fall_2016	9_5	45	9	F	2OF	318.0733333	337	NA	NA	NA	NA	337	NA	315.9703704	275.0916667	NA	643
fall_2016	10_1	46	10	A	5EP	365.556338	1007.5	NA	921.5	NA	NA	1115	NA	272.3709677	203.7555556	502.6666667	399.25
fall_2016	10_2	47	10	A	4EM	343.0950951	926.1468254	737	1028.777778	NA	175.5	NA	NA	260.7525773	217.5492958	496	218.8181818
fall_2016	10_3	48	10	A	2OF	322.5227273	621	536.75	NA	NA	NA	958	NA	284.2564103	241.4482759	598	361
fall_2016	10_4	49	10	A	3IM	331.2063953	882.4791667	737	2438	NA	366	570.75	550	251.7027027	236.1571429	NA	523.75
fall_2016	10_5	50	10	A	1CF	273.0144928	495.360119	600	834.6666667	NA	256.625	NA	NA	259.980198	245.8021978	447.2857143	253
